# Supplementary material for: Neuronal Menin Overexpression Rescues Learning and Memory Phenotype in CA1-Specific α7 nAChRs KD Mice
Source: Cells. 2021 Nov 24;10(12):3286. doi: 10.3390/cells10123286 (PMC8699470; doi:10.3390/cells10123286)
Supplement: Supplementary file 1 [file cells-10-03286-s001.zip]

Archive with 1 entries (1 files):
- cells-1461955-supplementary.pdf
